# Supplementary material for: A Systematic Review of the Effect of Gene–Lifestyle Interactions on Metabolic-Disease-Related Traits in South Asian Populations
Source: Nutr Rev. 2024 Sep 16;83(6):1061–82. doi: 10.1093/nutrit/nuae115 (PMC12066952; doi:10.1093/nutrit/nuae115)
Supplement: nuae115_Supplementary_Data [file nuae115_supplementary_data.zip]

Archive with 3 entries (2 files):
- nuae115_Supplementary_Data/
- nuae115_Supplementary_Data/Bineid et al_Supplementary file  2.docx
- nuae115_Supplementary_Data/Bineid et al_Supplementary file 1_PRISMA_2020_checklist.docx
